# Supplementary material for: Integrated bioinformatic analysis identifies UBE2Q1 as a potential prognostic marker for high grade serous ovarian cancer
Source: BMC Cancer. 2021 Mar 4;21:220. doi: 10.1186/s12885-021-07928-z (PMC7934452; doi:10.1186/s12885-021-07928-z)
Supplement: Supplementary file 1 — Additional file 1: Supplementary file 1: List of 2607 differentially expressed genes identified from microarray data analysis. [file 12885_2021_7928_MOESM1_ESM.xls]

## Sheet: genelist with fc.csv
gene_sym	logFC
A1BG	-2.30757
A2M	2.15189
AAK1	2.01384
AARD	-2.68552
AARS	2.08694
ABCA1	2.00568
ABCA13	2.2969
ABCA2	2.18528
ABCA3	2.57574
ABCB9	-3.37543
ABCC3	-2.42252
ABCD4	2.05141
ABCF3	2.10132
ABCG1	2.67374
ABHD11	2.30728
ABHD16A	2.22071
ABI2	2.13057
ABLIM1	-2.12191
ACAD8	2.08161
ACBD7	2.11847
ACP2	2.84308
ACP6	2.2994
ACPP	2.09553
ACSF2	2.58778
ACSM5	-2.9476
ACTR3B	2.14901
ACTR3C	2.80846
ACVR1B	2.69194
ACVRL1	2.36239
ACYP2	2.06555
ADAD1	-2.28555
ADAM15	2.13742
ADAM1A	3.21585
ADAM28	3.97025
ADAMTS12	-2.27804
ADAMTS15	3.08429
ADAMTS9-AS2	-2.29836
ADARB1	2.63189
ADCY10	-2.33064
ADCY2	-4.05003
ADCY5	2.00531
ADCYAP1R1	2.76553
ADD2	2.14605
ADGRA3	2.20591
ADGRF1	2.70479
ADGRG1	2.98676
ADGRG2	3.60832
ADGRG4	-2.87219
ADIG	-2.17762
ADNP-AS1	2.29549
ADPRHL1	2.25888
ADPRHL2	2.13296
ADRA1A	-2.06471
ADSSL1	2.27427
AEBP1	2.23524
AES	2.07063
AFAP1	2.00121
AFAP1-AS1	-2.38474
AFG3L1P	2.07691
AGAP1	2.09964
AGAP11	2.05997
AGAP6	-2.58758
AGBL1	-2.22422
AGBL3	2.09336
AGBL4	-2.08388
AGER	2.18701
AGPAT4	2.8113
AGR3	3.43048
AGRN	2.50991
AHNAK	2.53626
AHNAK2	4.2666
AHSA2	2.21024
AIF1	2.60336
AIF1L	2.59632
AK3///AK4	2.04314
AKAP13	2.37345
AKNAD1	-2.39193
AKR7A2P1	-2.6511
AKT3	-2.10182
ALDH1L1	-2.4547
ALDH3B1	3.10201
ALDH3B2	4.51633
ALDH5A1	3.54227
ALDOAP2	-4.34009
ALDOB	-2.20517
ALG3	2.06672
ALK	-2.77087
ALMS1	2.11761
ALOX5	2.53434
ALPK1	2.14109
ALPL	3.38929
ALS2CL	2.30494
ALS2CR11	-2.05766
AMER2	-2.43869
AMOT	3.13302
AMPD3	2.44426
ANK3	2.33863
ANKFN1	-2.04727
ANKRD20A11P	-2.82015
ANKRD20A5P	-4.06892
ANKRD36	2.13132
ANKRD45	2.44772
ANKRD6	2.43832
ANKRD62	-3.14758
ANKRD65	2.24758
ANKS4B	-2.32421
ANO1	2.50385
ANOS1	2.23398
ANXA11	2.21442
ANXA3	2.04278
AOC3	2.36848
AP1G2	2.76895
AP1M2	3.78648
AP2M1	2.08281
AP4B1-AS1	-2.30427
APBB1IP	2.40931
APBB3	2.08734
APLP1	2.5473
APLP2	2.47209
APOA1	2.32014
APOBEC3G	2.55593
APOC2	2.34061
APOE	3.29874
APOH	-2.07398
APOL1	3.75224
APOL3	2.13687
APOPT1	-2.52964
AQP3	2.68126
AR	2.49567
ARAP1	2.13901
ARAP3	2.02883
ARF3	2.22993
ARFGEF2	2.05475
ARFGEF3	2.08861
ARGFX	-2.40148
ARHGAP26	2.71387
ARHGAP27	2.84522
ARHGAP30	2.95808
ARHGAP39	3.69614
ARHGAP44	2.21789
ARHGDIB	2.37915
ARHGEF19	2.18476
ARHGEF3	2.51776
ARHGEF37	2.31046
ARHGEF5	3.36065
ARHGEF7	2.04216
ARID1A	2.08217
ARID2	2.35615
ARL4C	2.11925
ARL4D	2.25929
ARMC3	2.59776
ARMC4P1	-2.38802
ARMCX2	3.27816
ARPP21	-2.14481
ARRB2	2.07378
ARSK	-2.25014
ASAP3	2.24452
ASB15	-2.49259
ASF1B	2.21702
ASH1L	2.1461
ASMTL	2.14277
ASRGL1	3.4269
ASTN2	-2.40968
ASTN2-AS1	-2.03092
ASXL1	2.14389
ATAT1	2.05018
ATCAY	-3.26031
ATF7IP	2.31208
ATL1	-2.08999
ATP10A	2.04446
ATP13A5	-2.17888
ATP2B2	2.82451
ATP2B4	2.35856
ATP5EP2	-2.11978
ATP6V0D2	-2.63675
ATP6V1B1	4.67629
ATP6V1G3	-2.44333
ATP8B1	2.62208
ATP8B2	-2.10538
ATRN	2.08382
ATXN2	2.41134
ATXN8	-2.17764
AVIL	2.02862
AXL	2.186
B2M	-2.849
B3GALT4	2.11724
B3GALT5	-2.31422
B4GALNT4	3.10051
B4GALT3	2.34015
BAAT	-2.13754
BACE1	2.1492
BACE2	2.37312
BACH2	-2.2189
BAIAP2L1	2.45742
BANK1	2.52981
BAX	2.17973
BAZ2A	2.5414
BBOF1	2.62855
BBOX1	3.28504
BBS1	2.38515
BBS5	3.02824
BCAM	3.00255
BCAR4	-2.33247
BCAS1	-2.19324
BCAT1	2.71037
BCL11A	2.98321
BCL2L11	2.39192
BCRP3	-2.20072
BDH1	2.75055
BDNF-AS	-2.13431
BEND7	3.2298
BEX2	3.1751
BEX4	2.41206
BHLHE41	4.21262
BICD1	2.22399
BICDL2	2.14647
BIK	2.15918
BLACAT1	4.46521
BLOC1S4	2.2766
BMP1	2.35464
BMP7	2.88831
BMS1P6	-2.42478
BNIPL	3.13576
BOC	3.19993
BOK	2.04515
BOLA2-SMG1P6	-2.76504
BRD7P3	-2.45942
BRD9	2.81142
BSCL2	2.26795
BSN-AS2	-2.45531
BSPRY	2.90723
BST2	2.32323
BTC	2.13946
BTN3A3	2.26306
BTNL3	-3.51918
BTNL9	3.05243
C10orf126	-2.55742
C10orf35	2.63508
C11orf31	2.27709
C11orf49	2.26279
C11orf52	2.30762
C11orf80	2.95728
C11orf84	2.05361
C12orf56	2.18229
C12orf73	2.10222
C12orf77	-2.30198
C14orf105	-2.2519
C14orf132	2.65891
C14orf159	2.90294
C14orf180	-2.1403
C14orf93	2.34561
C15orf32	-2.52642
C15orf52	2.42525
C15orf54	-2.45876
C16orf89	-2.04177
C17orf100	2.12346
C17orf77	-2.23853
C17orf80	2.08907
C17orf97	2.47878
C19orf33	3.92347
C19orf66	2.05493
C1orf100	-2.15432
C1orf106	2.65169
C1orf116	3.17695
C1orf140	-3.20232
C1orf143	-2.46585
C1orf162	2.1404
C1orf186	5.53153
C1orf194	3.06253
C1orf210	2.57382
C1orf56	2.16248
C1orf74	2.16019
C1QB	2.74126
C1QC	2.88346
C1QTNF1-AS1	-2.24603
C1R	2.18645
C1S	2.20222
C2	3.69028
C20orf187	-2.88744
C20orf197	-2.69461
C20orf96	2.11911
C21orf62-AS1	-2.65659
C22orf29	2.45831
C22orf31	-2.02533
C22orf34	-2.51581
C2orf40	2.96937
C2orf61	-2.17091
C2orf68	2.1137
C2orf83	-2.11048
C2orf88	3.72199
C3	3.72645
C3AR1	2.75816
C3orf49	-2.25038
C3orf58	-2.54879
C4BPB	-2.37109
C5AR1	2.18231
C5orf42	2.20791
C6orf118	2.51747
C6orf136	2.06479
C6orf222	-2.20297
C6orf89	2.12026
C7orf43	2.59455
C7orf57	2.67639
C7orf66	-2.53334
C7orf69	-3.5173
C8orf4	2.47834
C8orf46	-2.32846
C9	-2.76906
C9orf116	2.37916
C9orf170	-2.20224
CA2	2.95924
CA3	2.28185
CABLES1	2.20922
CABLES2	2.17811
CABP5	-2.00402
CACNA1C-AS1	-2.07774
CACNG4	2.96304
CACNG5	-2.30218
CACNG8	-2.0377
CADPS	2.00632
CALR3	-2.54775
CAMK2A	-2.17192
CANT1	2.04631
CAPG	2.3236
CAPN13	2.02972
CAPN5	2.04568
CAPN9	2.27606
CAPS	2.97063
CARD9	2.50294
CARM1	2.22736
CASC11	-2.44589
CASC15	-2.84533
CASZ1	2.57407
CBLB	2.00343
CBS	2.66458
CC2D2A	2.00907
CCBE1	-2.14855
CCDC113	2.75037
CCDC120	2.39566
CCDC127	2.00741
CCDC144A	-3.88435
CCDC144CP	-2.6705
CCDC146	3.40291
CCDC149	2.39212
CCDC191	2.4558
CCDC3	2.11885
CCDC30	-2.45033
CCDC40	2.21664
CCDC6	2.2271
CCDC8	3.40631
CCDC88C	2.36958
CCDC92	2.2521
CCER1	-2.96594
CCL16	-2.67702
CCL20	2.51422
CCL8	2.42336
CCNA1	3.47669
CCNB2	-0.115651
CCNE1	2.33921
CCNL2	2.14885
CCNT2	2.18056
CCNY	2.02895
CCSER1	-2.29216
CD14	2.25942
CD163	3.09124
CD2	-2.35612
CD200	2.36555
CD24	4.3422
CD24///CD24P4	4.87198
CD4	3.26041
CD52	2.29738
CD53	2.549
CD55	2.06114
CD74	2.41025
CD81	2.55534
CD86	2.08494
CD93	2.82768
CDC14A	2.44478
CDC42-IT1	-2.40033
CDC42BPA	2.09506
CDC42BPB	-2.29566
CDC42SE1	2.56373
CDCP1	2.4447
CDH1	3.47282
CDH17	-2.05853
CDH26	-2.91133
CDH6	3.44778
CDK16	2.46051
CDKN2A	2.91886
CDR2L	2.25221
CDS1	2.36294
CDYL2	2.77183
CEACAM8	-2.1093
CEBPA	2.62658
CEBPB-AS1	-2.10708
CECR1	3.7879
CELF6	2.52077
CELSR1	3.64005
CELSR2	3.29923
CFAP126	2.63975
CFAP44	2.25595
CFAP53	2.19382
CFAP65	-2.99397
CFB	5.26895
CFI	3.79637
CFLAR	2.11539
CGA	-2.73049
CGN	3.03247
CHD3	2.02989
CHD4	2.31464
CHD6	2.3117
CHDH	2.13081
CHI3L1	6.42251
CHID1	2.07268
CHMP4C	4.24364
CHODL	3.04468
CHRFAM7A	-2.7936
CHST1	2.94648
CHST2	2.49196
CIB2	2.08638
CIITA	2.62066
CILP	3.00649
CKB	3.19752
CKMT2	2.01298
CLCA1	-2.28519
CLCA4	-2.02083
CLCF1	2.63526
CLDN1	2.42942
CLDN10	2.26476
CLDN16	2.56313
CLDN23	2.30311
CLDN3	4.71941
CLDN4	5.35021
CLDN6	3.28104
CLDN7	3.88887
CLEC16A	3.03656
CLEC17A	-2.18123
CLEC19A	-3.04622
CLEC2D	-2.28729
CLGN	2.78717
CLIC5	3.46657
CLIP1-AS1	-2.31911
CLMN	2.68945
CLN3	2.5358
CLNK	-2.81902
CLPTM1L	2.04389
CLRN1	-2.67028
CLU	2.42806
CMPK2	3.06993
CMTM7	3.03761
CMTM8	2.80707
CNKSR1	3.83632
CNNM4	2.05547
COA1	-2.22491
COBL	2.10463
COG2	2.18813
COG4	2.72371
COL10A1	4.06668
COL12A1	2.39018
COL14A1	2.33881
COL1A1	2.57758
COL28A1	-2.07832
COL3A1	2.685
COL4A1	2.36173
COL4A5	3.21346
COL5A2	2.48995
COL6A3	2.70547
COL8A1	2.49061
COL8A2	3.50803
COL9A1	3.10146
COL9A2	4.00717
COL9A3	2.01459
COPG2IT1	2.69134
CORO2A	3.06809
CP	6.0644
CPB2-AS1	-2.5415
CPLX3	-2.04044
CPXM1	2.97772
CRABP1	3.31713
CRABP2	4.93844
CRAMP1	2.42556
CREB3L4	2.60274
CREG2	-3.17975
CRIP2	2.89691
CRIPAK	2.65562
CRMP1	2.09005
CROCCP2	-2.36431
CRYGA	-2.38439
CSF1R	2.73147
CSMD1	-2.27954
CSMD3	-2.65437
CSNK1A1P1	-2.01149
CSNK1D	2.20899
CSPG5	2.21191
CSRNP2	2.14404
CST3	2.17064
CTAGE4	2.28705
CTAGE5	2.33964
CTAGE9	2.47289
CTBP1-AS	-3.17876
CTBS	2.06586
CTCFL	3.1839
CTD-2201E9.1	-2.00614
CTHRC1	2.92774
CTNNB1	-2.44737
CTSK	2.07985
CTSS	2.0054
CTTNBP2	2.71308
CTTNBP2NL	2.69234
CWC27	-2.90817
CX3CL1	3.93697
CX3CR1	3.76671
CXADR	3.38977
CXCL1	2.80337
CXCL10	3.82054
CXCL11	2.35377
CXCL14	3.41186
CXCL16	3.14975
CXCL17	2.3609
CXCL6	2.03788
CXCL9	2.82272
CXCR2	-2.05551
CXCR2P1	2.27184
CXXC5	3.30917
CYB561	2.22471
CYB5R1	2.18676
CYB5R2	2.71776
CYBA	3.32401
CYBB	2.00311
CYFIP2	3.42293
CYHR1	2.48561
CYLC2	-2.22383
CYP1A2	-2.67987
CYP2B6	-2.08562
CYP2C18	-2.02812
CYP2C9	-2.97961
CYP2D6	2.13953
CYP2S1	4.17874
CYP3A4	-2.35492
CYP4B1	3.79818
CYP4F11	2.35993
CYP4X1	3.43523
CYTH2	0.0523821
CYYR1	2.58324
DACH1	2.47527
DAG1	2.01229
DALRD3	2.1383
DAND5	-2.28324
DAPL1	3.51023
DAPP1	2.21146
DBN1	3.004
DCBLD1	2.02369
DCDC2	2.84777
DCHS2	-2.34725
DCT	-2.04767
DCTN2	-2.66623
DCX	-3.49351
DDR1	2.42995
DDRGK1	2.25723
DDX31	-2.03097
DDX39A	2.28623
DDX4	-2.36026
DDX54	2.13156
DDX58	2.27954
DEF6	2.50889
DEFA5	-2.30584
DEFB1	2.94401
DEFB113	-2.2487
DEFB114	-4.27537
DEFB117	-2.29675
DEFB119	-2.40245
DEFB130	-2.08662
DENND1A	2.193
DENND2C	-2.77599
DENND2D	3.9552
DENND6B	2.08829
DEPDC5	-2.65845
DEPTOR	2.38394
DGAT1	3.03377
DHPS	2.00151
DHRS1	-2.00299
DHRS13	2.44382
DHRS4	2.23086
DHX30	2.20659
DIAPH1	2.10656
DIRAS2	3.54165
DISP1	2.34279
DKFZp686M1136	-2.54453
DLGAP1	2.12596
DLX2	-2.95416
DLX6	-2.58323
DMKN	2.86637
DMRTA2	-3.33634
DNAAF2	2.09157
DNAAF3	2.08187
DNAAF5	2.06823
DNAH1	-2.54196
DNAH17	2.3047
DNAH5	-2.20908
DNAJB12	2.35296
DNAJB13	2.35962
DNALI1	3.37828
DNM1	2.02409
DNM1P46	-2.0942
DOCK2	2.30986
DOCK3	3.11708
DOCK8	2.22213
DOK5	2.89937
DOK7	2.6669
DPP7	2.4579
DPPA2	-2.54265
DPYSL3	2.00483
DRD5	-2.5507
DSC2	3.96321
DSP	3.16044
DTNB	2.02287
DTX3	2.1137
DTX4	2.23678
DUOX1	2.29753
DUSP16	2.49234
DUSP23	2.84579
DYNAP	-2.52842
DYRK2	2.58953
DYRK3	2.16772
DYSF	2.23595
DYX1C1	2.09004
DZIP3	2.02643
E2F5	-2.78124
E2F8	2.41476
EBAG9	2.2524
ECT2	2.07094
EEF2K	2.07487
EFCAB2	2.70552
EFCAB6-AS1	-3.94371
EFHC1	2.43931
EFHD2	2.39042
EFNA1	2.76661
EFNB2	2.15019
EGFL6	3.41088
EGFLAM	2.01211
EGLN3	2.96521
EHD3	2.15338
EHF	3.05019
EHHADH	2.34371
EID2	2.27643
EIF2AK1///EIF2AK2	2.40131
EIF5AL1	-2.7376
ELAVL2	-2.7508
ELAVL4	-2.59532
ELF3	4.39755
ELMO3	3.36718
ELOVL6	2.32864
EMB	2.19086
EMC10	2.57043
EML1	2.39362
EMX2	3.56636
EN2	-3.23087
ENO2	2.11315
ENOSF1	2.19792
ENPEP	2.25656
ENPP4	2.52549
ENPP5	2.90141
ENTPD3	2.10045
ENY2	2.05778
EPB41L4A	2.44062
EPB41L5	3.0094
EPCAM	4.67748
EPHA1	3.22055
EPHA3	-3.24702
EPN3	2.28827
EPOR	2.52342
EPPIN	-2.65181
EPPK1	3.99475
EPS8L1	5.62747
EPS8L2	2.77193
ERBB2	2.83852
ERBB3	3.74876
ERBB4	2.13506
ERC2-IT1	-3.61976
ERCC3	2.12389
ERCC8	-2.3169
ERF	2.02666
ERGIC1	2.3798
ERICH6	-2.09418
ERN1	-2.46958
ERP27	5.00058
ERVK-6	-2.24998
ESM1	3.3373
ESPN	3.16941
ESR1	3.74955
ESRP1	3.66561
ESRP2	3.5636
ESRRG	3.29968
ESYT3	2.11605
ETV4	2.98724
EVA1A	2.22699
EVA1C	2.16972
EVL	2.25175
EXOC7	2.14424
EXPH5	2.99321
EYA2	4.48467
EZR	2.39476
F11-AS1	-2.67857
F13A1	2.65947
F2RL1	2.77012
FAAH2	2.79299
FABP4	-2.48978
FAM105A	-2.85563
FAM107A	3.08495
FAM110B	2.34962
FAM110C	3.02041
FAM120B	2.39572
FAM124A	2.48561
FAM131A	2.56809
FAM134A	2.00969
FAM138D	-2.35939
FAM153B	-3.14893
FAM155A	-2.01275
FAM159A	-2.1747
FAM167A	2.45464
FAM168A	2.07851
FAM183A	2.40104
FAM19A5	2.02483
FAM20A	2.80477
FAM20C	2.30636
FAM229B	-2.65966
FAM230C	-2.29915
FAM3B	2.38027
FAM46C	2.34879
FAM49B	2.22636
FAM69B	3.28354
FAM71D	-2.3224
FAM71F1	-2.36856
FAM76A	-2.84119
FAM83D	-2.01672
FAM83G	-2.36885
FAM83H	3.82125
FAM90A1	3.35227
FAM92B	-2.13072
FAM99A	-2.0921
FANCG	2.7314
FANK1	2.21631
FARP1	2.42452
FAT3	-2.67722
FBLIM1	-2.05085
FBLN1	2.10825
FBLN5	3.0929
FBN2	-2.60258
FBP1	2.76853
FBXL16	3.11092
FBXL18	-2.0701
FBXL2	2.58152
FBXL20	2.02723
FBXL22	2.30187
FBXO32	2.35901
FBXO40	-2.04882
FBXO6	2.66041
FBXW4	2.0438
FCAR	-2.89158
FCER1G	3.34577
FCGBP	4.12994
FCGR2B	2.77592
FCRL4	-3.51914
FGD1	2.08605
FGD2	2.11454
FGF10	-3.8748
FGF11	2.28568
FGF18	2.56065
FGF20	-2.69612
FGF5	-2.62983
FGFBP2	-2.51229
FGFR2	3.13768
FGFR3	2.4005
FGL2	2.15889
FGR	2.56638
FILIP1	2.52949
FIZ1	2.24426
FJX1	2.58834
FKBP1B	2.05206
FKSG49	-3.61785
FLAD1	3.21573
FLJ12120	-2.72871
FLJ22763	-2.00029
FLJ36840	-2.28833
FLJ38773	-2.24097
FLJ40194	-2.10718
FLJ41130	-2.32839
FLJ45482	-2.01193
FLJ46066	-2.02194
FLOT2	2.1011
FLT1	2.32002
FMNL3	2.2585
FMOD	3.10046
FN1	2.02952
FNBP1	2.42624
FNDC1	4.37132
FOLR1	4.82893
FOLR3	2.63709
FOXJ1	3.22556
FOXM1	2.16014
FOXN3-AS1	2.41481
FOXP4	2.12123
FOXQ1	3.19796
FPR3	2.59851
FRAS1	3.20339
FRAT2	3.05049
FRG2	-3.5931
FRMD4B	2.49555
FRMD6-AS1	-2.07535
FRS2	2.07618
FRY-AS1	-3.11262
FRZB	2.17029
FTH1P5	-2.35727
FUK	2.64132
FUT5	-2.00269
FUT6	-2.12167
FXYD1	-2.24184
FXYD3	4.07451
FXYD6	2.07977
FZD10	2.94925
FZD3	2.31153
FZD5	2.08419
G6PC	-2.36726
GAA	2.6866
GAB2	2.18088
GABBR2	-2.19468
GABPB2	-2.43347
GABRA4	-2.90988
GABRB1	-2.58981
GABRB2	-2.25944
GABRP	2.63018
GABRR3	-3.06173
GADL1	-3.71592
GAK	2.23527
GALNT14	3.10225
GALNT15	-2.26351
GALNT18	2.01229
GALNT3	2.27127
GALNT6	2.50998
GALNT8	-2.39867
GALNTL6	-2.44228
GAREM1	2.59351
GATM	-2.62037
GATS	2.06284
GBP1	2.08668
GCHFR	2.17942
GCNT1	2.52165
GCSAML	-2.95725
GDF11	2.31768
GDF5OS	-2.65886
GDPD5	2.02892
GFOD1	2.42221
GGT6	4.11954
GIMAP4	2.52518
GIPC2	-2.73167
GJB1	2.39846
GJB2	3.24741
GKAP1	2.03079
GLB1L2	2.10986
GLIPR2	2.39946
GLIS2	2.18684
GLRB	2.66571
GLS2	2.25699
GLT6D1	-2.01432
GMPR	2.33398
GNG8	-2.21443
GOLGA2P5	2.09201
GOLGA6L2	-2.46496
GOLGA8A	3.13928
GOLPH3L	2.32791
GORASP2	2.05664
GOT1L1	-2.33453
GPATCH2	2.31509
GPCPD1	2.17899
GPR160	2.23767
GPR173	3.00176
GPR183	2.10128
GPR26	-2.16143
GPR34	2.51348
GPR37L1	2.34963
GPRC5B	2.34932
GPRC5C	2.50352
GPSM3	2.3787
GPT2	2.08594
GPX2	-2.26021
GPX3	3.63234
GRAMD1C	2.35254
GRAMD2	3.04691
GRHL1	4.07229
GRHL3	2.0296
GRIA3	-2.36271
GRIA4	-2.15867
GRIK3	2.18863
GRK4	-2.15336
GRK6	2.33272
GRM6	-2.35579
GSAP	2.78432
GSDMA	-2.00156
GSDMB	2.35053
GSN	2.3509
GSTA1	-2.00343
GSTO2	3.03063
GTF2H2B	-2.44433
GTF2IP20	-2.06838
GTF3C2	2.45303
GUCY1B3	2.73439
GZMB	2.65678
H1F0	2.12321
HAGLR	2.27136
HAPLN2	-2.72478
HAS2	-2.02058
HAUS2	-2.40277
HAVCR2	2.5709
HBS1L	-2.5397
HCLS1	4.04189
HCP5	2.78801
HCRP1	-2.27284
HDAC6	2.16274
HDLBP	2.07592
HEMK1	2.15405
HEY2	2.0924
HGS	2.23923
HGSNAT	2.17532
HID1	3.04591
HIF1AN	-2.5567
HINT2	2.10622
HIP1	-3.48661
HIPK2	2.19539
HIRA	3.18452
HIST1H1C	2.12498
HIST1H2BD	2.43549
HIST1H4A	-2.53833
HIST1H4E	2.31658
HIST3H2A	2.22484
HIVEP3	-2.85993
HK1	2.20202
HKR1	2.15448
HLA-B	2.27898
HLA-DMA	2.55064
HLA-DMB	3.30008
HLA-DOA	4.59047
HLA-DPA1	3.38606
HLA-DPB1	2.38971
HLA-DQB1	3.62957
HLA-DQB2///HLA-DQB1///HLA-A///GNAO1	3.58597
HLA-DRA	2.23082
HLA-DRB3	3.22573
HLA-DRB5	2.9935
HMCN1	2.18938
HMGA1	2.87593
HMGA2	2.55226
HNRNPA1	2.00327
HOGA1	2.06519
HOMER2	3.15605
HOOK1	2.7803
HOPX	2.79723
HORMAD2	-2.68124
HOXB-AS3	2.8179
HOXB2	4.94916
HOXB3	3.03842
HOXB4	2.52425
HOXB5	2.37045
HOXB7	2.45876
HOXC10	-2.86451
HOXC8	-2.40619
HOXD1	3.64459
HOXD3	3.38873
HP09025	-2.06075
HPN	2.77586
HRH1	2.19425
HSD11B2	2.21835
HSD17B8	2.38113
HSD3B7	2.22313
HSPA6	3.56742
HTR2A	-3.80782
HTR2B	2.16813
HUNK	2.91528
HYMAI	-2.30797
ID4	2.52141
IDO1	2.86842
IER5	2.39829
IFI27	3.21559
IFIH1	2.45269
IFIT1	2.32421
IFIT2	2.30564
IFIT3	2.20794
IFITM1	3.2002
IFITM3	2.30502
IFT172	0.219699
IGF1	2.2894
IGF2	3.77719
IGFBP2	4.06573
IGHV3-69-1///IGHV3OR16-7	-2.42155
IGLV3-21	2.847
IGSF8	3.49186
IGSF9	2.3042
IKBKB	2.15709
IKBKE	2.71003
IKZF2	2.0183
IL10RA	2.84294
IL12A	2.3596
IL17RD	2.41489
IL18BP	2.53643
IL1R1	2.8639
IL1RAP	2.11673
IL1RN	2.74811
IL20	-2.70181
IL2RG	2.51441
IL4I1	2.67486
IL6R	2.0314
ILDR1	2.75039
ILF3	2.26983
INAFM1	2.42058
ING4	2.44168
INGX	-2.31446
INPPL1	2.0446
INSC	-2.6654
INTS3	2.532
IP6K1	2.0013
IP6K2	2.27501
IQCA1	3.43322
IQCG	-2.44
IQCK	2.28822
IQGAP1	2.1555
IRAK1	2.02038
IRF1	2.66311
IRF6	3.04652
IRF9	2.59994
IRX3	2.03099
ISG15	2.7537
ISG20	2.06644
ISL1	-2.48861
ISLR	3.12072
ISYNA1	3.22699
ITFG2	2.11323
ITGA7	2.30108
ITGAM	2.79043
ITGB2	3.08122
ITGB4	2.44389
ITGB5	2.21186
ITGB6	3.35221
ITGB7	2.9467
ITGB8	3.89448
ITLN1	-2.73855
ITM2C	2.19824
ITSN2	2.138
IVNS1ABP	-2.19914
JMJD1C-AS1	-2.01885
JMJD7-PLA2G4B	2.14072
JPH1	-2.08816
JRK	2.1607
JUP	2.2809
KAT8	2.39821
KATNAL2	2.30412
KCNE3	2.57696
KCNIP4	-2.14756
KCNJ6	-2.22229
KCNK15	2.2917
KCNK4	-2.30482
KCNK5	2.07334
KCNV1	-2.30627
KCTD1	2.34706
KCTD14	4.12587
KCTD15	2.16332
KDF1	2.02507
KDM3A	2.24001
KDM5B	2.11865
KDM5C	2.2263
KIAA0087	-2.49064
KIAA0556	2.88051
KIAA1161	3.74974
KIAA1211	2.56475
KIAA1211L	3.6728
KIAA1217	3.18452
KIAA1522	2.28938
KIAA1551	2.04371
KIAA1671	2.25788
KIAA1804	3.27442
KIF1A	3.19897
KIF24	2.56194
KIF5C	2.79869
KIFC2	2.99113
KLC1	2.29945
KLF17	-3.29327
KLF5	2.77527
KLF7	-2.00216
KLF8	2.18706
KLHL14	5.17791
KLHL24	2.14494
KLHL26	2.36303
KLHL32	2.22066
KLHL34	-2.58636
KLHL41	2.24828
KLHL6	2.13027
KLK10	3.95264
KLK11	3.2158
KLK3	-2.52248
KLK5	3.7284
KLK6	4.45824
KLK7	5.59688
KLK8	4.584
KLRF1	2.16795
KMT2C	2.14388
KPNA4	2.09836
KRBOX1-AS1	-3.20627
KREMEN1	-2.58075
KRT17	4.05585
KRT23	3.44946
KRT24	-3.00033
KRT32	-2.02949
KRT5	3.5143
KRT6A	3.56085
KRT7	4.64154
KRTAP10-1	-2.41381
KRTAP10-8	-2.04342
KRTAP12-2	-2.87696
KRTAP20-1	-2.11786
KRTAP20-2	-2.67597
KRTAP21-1	-3.30546
KRTAP3-2	-2.37783
KRTAP4-6	-2.08054
KRTAP5-6	-2.27449
KRTCAP3	2.76526
L1TD1	-2.09048
L3MBTL1	2.62543
LACTB2-AS1	-2.28045
LAIR1	2.82452
LAMA1	2.04519
LAMA3	2.74127
LAMA5	3.17778
LAMA5-AS1///LAMA5	2.10533
LAMB3	4.77401
LAMC1	2.15659
LAMC2	2.82496
LAMP3	4.6306
LAPTM4B	2.12262
LAPTM5	3.16757
LARGE1	-2.53672
LARP4B	2.17397
LARP6	2.01311
LCE3A	-2.46897
LCE3B	-2.16029
LCN2	6.28943
LCP2	2.54257
LDLRAD4	2.10115
LDOC1	3.13326
LECT2	-3.08762
LEP	-3.95579
LGR5	2.24346
LGR6	4.80987
LHX2	-3.10018
LHX4-AS1	2.01905
LIF	2.24423
LIMK2	2.70763
LIN28A	-2.42117
LIN37	2.16342
LINC00189	-2.56923
LINC00240	-0.185684
LINC00303	-2.17335
LINC00330	-3.06995
LINC00367	-2.06563
LINC00445	-2.38924
LINC00483	-2.44064
LINC00528	-2.06057
LINC00537	-4.1781
LINC00547	-2.4846
LINC00550	-3.68809
LINC00567	-2.31706
LINC00574	-2.17705
LINC00575	-2.91562
LINC00608	-2.74408
LINC00635	-2.39592
LINC00645	-2.63592
LINC00661	-2.14557
LINC00662	-2.23147
LINC00683	-2.64498
LINC00691	-3.38131
LINC00703	-2.1588
LINC00824	-2.03804
LINC00841	-2.17022
LINC00862	-2.80176
LINC00885	-2.33031
LINC00887	-2.24805
LINC00893	2.9739
LINC00905	-2.2268
LINC00929	-2.00901
LINC00937	-2.35632
LINC01003	3.05755
LINC01004	2.88822
LINC01085	-2.95933
LINC01091	-2.39811
LINC01105	-2.10214
LINC01139	3.17977
LINC01146	-2.12276
LINC01192	-3.52395
LINC01193	-2.79374
LINC01206	-2.65593
LINC01299	-2.44726
LINC01314	-2.02084
LINC01355	2.32318
LINC01443	-2.05858
LINC01481	0.21385
LINC01483	-2.3694
LINC01620	-2.1525
LINC01622	-2.62448
LIX1	2.0461
LLGL2	2.10969
LMO2	2.161
LMO3	2.02814
LMO4	2.09758
LMOD3	-2.72833
LOC100128079	-2.48438
LOC100128563	-3.65243
LOC100129034	2.12909
LOC100129447	-2.42219
LOC100129974///VPS53	-2.0808
LOC100130157	-2.95949
LOC100130456	-2.01993
LOC100130503///ARPP21	-2.43485
LOC100130849	-2.11286
LOC100132741///LINC00891	-3.09398
LOC100133669	-2.25031
LOC100287015	2.21145
LOC100287808///PCGF2	2.01165
LOC100289058	-3.06396
LOC100289650	-2.19979
LOC100291323	-2.66442
LOC100291666	-2.37737
LOC100419741	-2.75456
LOC100419920///LOC643085	3.25532
LOC100505817	-2.2648
LOC100505851	-3.00915
LOC100505915	-3.42221
LOC100505938	2.50083
LOC100506098	2.88823
LOC100506113	-2.12711
LOC100506122	-3.01444
LOC100506175	-2.37363
LOC100506331	-2.85822
LOC100506406	-2.77995
LOC100506444	-2.42425
LOC100506446	-2.05411
LOC100506498	-2.55455
LOC100506514	-2.13915
LOC100506551	-2.19756
LOC100506699	-2.34713
LOC100507140	-2.19806
LOC100507291	2.01161
LOC100507460	-3.41165
LOC100507537	-2.31321
LOC100507654	-2.28292
LOC100996671	-2.05172
LOC100996724///LOC653513///PDE4DIP	2.01631
LOC101927038	-2.70388
LOC101927204	2.33217
LOC101927331	-2.11363
LOC101927339	-3.17857
LOC101927431	-2.69747
LOC101927447	-2.30521
LOC101927702	-2.22942
LOC101927709	-2.44948
LOC101927727	-3.00282
LOC101927752	2.15482
LOC101927766	-2.07832
LOC101927815	-2.59372
LOC101927849	-2.52106
LOC101928103	-2.41831
LOC101928203	-2.76374
LOC101928288	-2.62561
LOC101928361	-2.81814
LOC101928405	-2.60505
LOC101928718	-2.54585
LOC101928858	-2.12153
LOC101928886	-2.14054
LOC101928988	-2.60274
LOC101929007	-2.03584
LOC101929114	-2.44235
LOC101929130	-2.91199
LOC101929162	-2.09889
LOC101929180	-3.21172
LOC101929333	-2.23493
LOC101929719	-2.29485
LOC102723694	2.9029
LOC102723838	-2.1243
LOC102724712	-3.48027
LOC102725116	-2.40555
LOC102725254	-2.05124
LOC105369167	-2.04606
LOC105369230///HLA-DRB5///HLA-DRB4///HLA-DRB3///HLA-DRB1	2.51596
LOC105369360	-3.0103
LOC105369635	4.19171
LOC105370473	-3.36344
LOC105370612	-2.88257
LOC105370829	-2.13407
LOC105370943	-2.38601
LOC105371703	-2.51176
LOC105372069	-2.07089
LOC105372392	2.63351
LOC105372840	-2.65798
LOC105372897	-2.74873
LOC105373418	-2.23575
LOC105373460	-2.4187
LOC105373495	-2.09559
LOC105374428	-2.02725
LOC105374676	-2.03077
LOC105374690	-2.22023
LOC105374729	-2.23593
LOC105375531	-2.02821
LOC105375566	-2.40383
LOC105376480	-2.1927
LOC105377283	-2.50687
LOC105378577	-2.9266
LOC105378997	-3.168
LOC105379186	-2.63244
LOC105379526	-2.07091
LOC105379655	-2.70689
LOC107985971	3.59716
LOC145783	2.16694
LOC145845	-2.14508
LOC150935	-2.50333
LOC152225	-2.01241
LOC158434	-3.49929
LOC221272	3.09344
LOC221814	-2.22517
LOC255177	-2.99392
LOC255187	-2.0422
LOC257152	2.25023
LOC283045	-2.52417
LOC283352	-2.26393
LOC283575	-2.80674
LOC283683	-2.71453
LOC283728	-3.4471
LOC283911	-2.12942
LOC284219	-2.01787
LOC284244	-2.29165
LOC284294	-2.63705
LOC284336///POU2F2	-2.07972
LOC284513	2.45003
LOC284600	-2.66425
LOC285593	-2.01629
LOC285857	-2.4638
LOC286177	-2.01201
LOC286272	-3.12959
LOC339166	-2.05914
LOC339593	-2.04318
LOC339622	-2.51324
LOC339685	-2.15524
LOC340090	-2.00076
LOC340184	-2.37214
LOC340335	-2.00604
LOC340581	-2.0152
LOC389273	-2.48089
LOC400464	-2.94453
LOC400568	-2.1264
LOC400620	-3.25773
LOC400800	-2.40685
LOC400867	-2.82035
LOC400968	-4.53627
LOC401052	2.32684
LOC401176	-2.90215
LOC401261	2.5095
LOC401480	-2.18505
LOC401490	-2.29848
LOC403323	-2.00509
LOC407835	-2.1156
LOC439911	2.05258
LOC440040	-2.47739
LOC440446	-2.45358
LOC440862	-2.49404
LOC541473	-3.21153
LOC613266	3.09574
LOC642929	-5.45629
LOC642943	-2.6854
LOC643802	-2.05944
LOC644450	-2.98461
LOC644656	3.50419
LOC644669	-3.84515
LOC645427	-2.97252
LOC645513	2.23268
LOC648570	-2.3342
LOC652993	-2.04516
LOC727916	2.42739
LOC728323	-2.01798
LONRF2	2.09893
LOXL1	2.89694
LOXL4	2.82438
LPAR2	2.70908
LPAR3	3.73793
LPAR4	-2.72776
LPAR5	2.14954
LRBA	2.05975
LRIG1	3.19926
LRP6	2.07262
LRRC10	-2.19709
LRRC27	-2.59921
LRRC32	2.54785
LRRC37A3	2.96086
LRRC37BP1	-3.36476
LRRC55	2.53167
LRRC6	2.13091
LRRC7	-3.33954
LRRIQ1	2.38989
LRRN2	2.16546
LRRTM4	-2.06562
LRTOMT	2.25028
LSM8	2.21731
LSR	3.99285
LTBP2	3.37883
LY6E	2.7891
LY75	2.55106
LYN	2.11469
LYPD6B	4.53854
M1AP	2.72737
MAATS1	2.28302
MACROD2	2.3244
MADCAM1	-2.10971
MAFB	2.24449
MAGEF1	2.08744
MAGI1	2.10151
MAL2	5.03658
MAML3	2.29692
MAN2B1	2.06702
MAN2C1	2.05575
MAP1LC3C	-2.24147
MAP3K13	2.26466
MAP3K8	2.68355
MAP7	3.04025
MAP9	2.69801
MAPK13	2.9829
MAPK15	2.12927
MAPK8IP3	2.45339
MAPKAP1	2.00061
MARCHF8	2.3476
MARCHF9	2.67827
MARK1	2.42228
MARK4	2.18142
MARVELD2	3.30917
MASP1	-3.05005
MATN2	2.2583
MAU2	2.12101
MAX	-2.36156
MBD5	2.43441
MBL2	-2.49393
MBNL3	2.97871
MCAM	2.24889
MCF2L2	-2.9975
MCM9	3.57259
MCOLN3	-2.38386
MCTP2	2.1834
MDH1B	2.59788
MDK	2.54907
MECOM	3.45491
MED24	2.16987
MED25	3.2
MEG3	-3.04774
MEIS1	3.35385
MEN1	2.32041
MEOX1	3.50626
MEPCE	2.23377
MERTK	3.53347
MEST	2.69091
METTL7B	3.93927
MEX3A	2.86914
MFAP2	2.37491
MFAP5	2.26929
MFHAS1	3.3475
MGAT4A	2.08173
MGAT4B	2.29027
MGC27345	-2.71993
MGC70870	-2.48927
MGMT	2.08825
MGST2	2.59796
MIA3	2.21727
MICAL3	2.05991
MIF	2.06305
MIGA2	2.24868
MIR205HG	2.79567
MIR5689HG	-2.01925
MISP	2.35498
MLF1	2.08642
MMAA	2.08295
MMP11	2.07642
MMP16	-2.52517
MMP19	2.74466
MMP21	-2.25269
MMP26	-2.36564
MMP7	5.65823
MMRN2	2.28518
MOAP1	2.64666
MOB1A	2.74946
MOBP	-2.33943
MOCS1	2.65075
MOGS	2.20624
MPEG1	2.77689
MPP7	2.7617
MPPE1	2.04323
MPPED2	2.85655
MPZL2	3.68218
MR1	2.91137
MRPL45P2	-2.925
MRPS21	2.15699
MS4A10	-2.38842
MS4A6A	2.46692
MS4A7	2.26651
MSI1	2.18713
MSLN	4.18529
MSR1	2.30407
MST1	4.67957
MT1DP	-2.57568
MT1F	3.47072
MT1G	4.45448
MT4	-2.278
MTA1	2.03674
MTARC1	2.76408
MTHFD2L	2.10569
MUC1	3.96009
MUC16	5.80131
MUC20	0.600487
MVB12A	2.16981
MX1	3.4228
MX2	2.48825
MXRA5	4.57548
MYCN	3.27256
MYEF2	2.10303
MYH10	2.02945
MYH14	-2.06518
MYLK4	-2.06518
MYO10	-2.02911
MYO15A	-2.97833
MYO1D	2.63925
MYO5B	2.02784
MYO5C	2.227
MYO6	2.27346
MYOF	2.12111
MYRF	2.15164
MYZAP	-2.32918
NACAP1	-2.79889
NADSYN1	2.30171
NANOG	-2.0747
NANOS1	2.23259
NBEAL2	2.47366
NBEAP1	-2.53654
NBPF3	2.0124
NCALD	2.86085
NCDN	2.03025
NCK1-AS1	2.07271
NCKAP1L	2.20109
NCKAP5	-2.54423
NDRG4	2.27843
NDST2	2.57469
NDUFS8	2.14655
NDUFV3	2.19561
NECTIN2	2.57146
NECTIN4	3.51018
NEK11	2.56074
NEK6	2.18481
NELL1	-2.49367
NEO1	2.52468
NEUROD1	-2.05404
NF1P2	-2.1103
NFE2L3	2.56193
NFE4	-2.21659
NFKB2	2.3352
NFX1	2.17506
NHEG1	-2.0438
NHLH2	-2.56917
NHLRC1	2.86775
NID2	2.07929
NKAIN3	-2.03734
NKAPL	-2.0991
NKD2	2.20136
NKTR	2.28678
NKX2-1	-2.07847
NKX2-2	-2.11173
NLRC5	2.38224
NLRP12	-2.3453
NLRP13	-2.18351
NLRP2	4.11566
NLRP8	-3.05022
NLRX1	2.15476
NMNAT2	2.79174
NMU	2.24435
NOL4	-2.72035
NOL4L	2.87976
NOP2	2.04464
NOS1AP	-2.1336
NOTCH3	3.23609
NOTCH4	2.42436
NOV	2.10826
NOX4	2.35765
NPAS3	2.5075
NPDC1	2.14926
NPEPL1	2.34927
NPHP1	2.85679
NPL	2.02981
NPTX2	3.34406
NPVF	-2.70519
NR1H3	2.29572
NR2E1	-2.30908
NR2F6	3.29557
NRARP	2.46318
NRBP2	2.75676
NRCAM	2.37251
NRF1	2.23582
NSF	-3.29332
NSG1	2.75313
NSUN7	2.98649
NTN1	3.8174
NTRK3	-2.46811
NUAK2	2.75872
NUCKS1	2.27353
NUDT16P1	2.81096
NUDT4	-2.11115
NUMA1	2.02248
NUP210	3.30477
NXN	2.36376
NXPE3	-2.923
NYNRIN	3.44375
OAS1	2.68988
OAS2	2.608
OAS3	2.28482
OBP2A	2.24699
OBSL1	2.05477
OCEL1	2.29427
OCIAD2	2.15262
OCR1	-2.14687
OFD1	2.63953
OGDHL	2.01187
OGFOD3	2.07529
ONECUT1	-2.07811
OPCML	-2.10826
OPRPN	-2.0757
OR10G9	-2.28147
OR10H5	-3.05264
OR10K1	-2.56902
OR12D3	-2.66863
OR13D1	-2.62965
OR14I1	-2.38205
OR2A4	2.82808
OR2H2	-3.34657
OR4K2	-3.04667
OR4Q3	-3.39187
OR51V1	-2.54974
OR5AK2	-2.32608
OR6C65	-2.74049
OR7A5	-2.47954
OR7D4	-2.20133
OR7E19P	-2.42533
OR7E24	-2.03364
OR9Q1	-2.23552
OSBP2	2.70086
OSBPL10	2.38826
OSBPL2	2.31365
OSBPL3	2.23049
OSCP1	2.12821
OTOR	-2.18157
OTOS	-2.05626
OTUD6A	-2.28237
OTUD7A	-2.69967
OTX2-AS1	-2.03777
OVOL2	2.96515
OXGR1	2.73071
P2RY2	2.34086
P4HA2	2.14438
P4HTM	2.6029
PABPC1L	2.35876
PABPC3	-2.09207
PACRG	-3.62168
PACS1	2.09741
PADI2	2.99042
PAK1	2.40031
PAK3	-2.28797
PAK6	3.04441
PAMR1	2.62226
PAN2	2.0479
PAPLN	2.26923
PAPPA	-2.29807
PAPPA2	-2.92145
PAQR6	2.07021
PARD6B	3.36288
PARP1	2.30559
PARP9	2.32178
PARS2	2.44709
PARVG	2.33835
PATE2	-3.07972
PATJ	2.72396
PATZ1	2.09565
PAX7	-2.14214
PAX8	3.43139
PBOV1	-2.14453
PBRM1	-2.35442
PBX1	0.0183009
PCDH19	2.63484
PCDH7	2.30859
PCDHB10	2.02821
PCDHB19P	-2.47821
PCDHB2	2.84043
PCDHB5	2.71638
PCM1///MBD1	2.11155
PCOLCE	2.02908
PCSK6	2.39913
PDCD11	2.1285
PDCD6	-2.3063
PDE3A	2.16037
PDE4A	2.04274
PDE4D	-2.01184
PDE6B	2.53291
PDE7A	2.18377
PDE9A	4.06158
PDGFC	2.1512
PDGFRL	2.50808
PDIA5	2.09609
PDLIM3	2.09179
PDLIM5	-3.15132
PDPK1	2.09987
PDXDC1	2.00668
PDXK	2.12645
PDZD2	2.14154
PDZK1IP1	3.02081
PEA15	2.35711
PECAM1	2.3039
PEG3	-2.41795
PEX19	2.05127
PEX5L-AS2	-2.00524
PFDN1	-2.06079
PFDN6	2.01622
PGAP2	2.07059
PGGHG	3.10498
PGM2L1	2.983
PGM5P2	-2.77829
PGP	-2.00583
PHBP19	-2.1864
PHC3	2.39979
PHF12	2.29425
PHF23	2.21389
PHLDA3	2.04725
PHLDB1	2.07734
PHLDB3	-2.13063
PHYHD1	2.52588
PHYKPL	-2.18103
PI4KB	2.56441
PIFO	3.55604
PIGQ	2.27761
PIK3CG	-2.19761
PIK3IP1	2.64667
PILRA	2.52303
PIWIL2	-2.08488
PKN1	2.12355
PKP2	3.02252
PKP3	3.0733
PKP4	2.63908
PLA2G4D	-2.72631
PLA2G7	2.27697
PLAGL1	2.1809
PLAGL2	2.58465
PLAT	2.8909
PLAU	2.75754
PLEKHA6	2.94885
PLEKHA7	2.53577
PLEKHB1	3.64869
PLEKHD1	-2.0925
PLEKHG1	2.27179
PLEKHG2	2.54702
PLEKHH1	2.73736
PLEKHS1	2.42417
PLLP	3.39078
PLP1	-3.09776
PLPP6	2.09852
PLS1	2.09673
PLS3	-2.49355
PLTP	2.6313
PLXDC2	2.75673
PLXNB1	2.71455
PLXNB2	2.87801
PML	2.80515
PMS2P2	-2.44903
PNISR	2.11235
PNKD	3.10755
PNKP	2.00797
PNMAL1	2.67711
PNOC	3.18218
POFUT1	2.11695
POLA1	-2.2451
POLH	-2.75075
POLR3E	2.1534
POLR3G	-2.2261
POP7	2.75265
POTEC	-3.81951
POU2F3	2.02884
POU3F2	-2.88995
POU4F2	-2.99689
POU6F2	-2.03082
PPFIBP2	2.50533
PPIP5K1	2.10014
PPL	5.35464
PPM1L	-2.02385
PPOX	2.32692
PPP1R13B	2.32295
PPP1R14C	3.50734
PPP1R16A	4.00383
PPP1R1B	2.97556
PPP1R26	2.34721
PPP1R2P1	-2.04883
PPP1R35	2.537
PPP1R9A	4.26193
PRAME	3.5836
PRDM14	-2.83466
PRDM15	2.02929
PRDM7	-2.65788
PRELP	2.63729
PREX1	2.16241
PREX2	2.77917
PRIMA1	3.68713
PRKAG2-AS1	2.97519
PRKCD	2.56847
PRKCQ	2.19339
PRKX	2.8885
PRMT2	2.11236
PRO1804	-2.58066
PROM1	2.91706
PROM2	2.54983
PROSER2	3.05229
PROSER3	-2.55316
PROX1	-2.32894
PRPF19	2.08587
PRPF3	-2.36401
PRPF6	2.01443
PRR14	2.46771
PRR15	2.94118
PRR15L	2.76386
PRRC2C	2.52223
PRRG4	2.74164
PRSS16	2.319
PRSS21	2.69423
PRSS8	4.03101
PRUNE2	-0.0616545
PSD4	2.23975
PSG10P	-2.50149
PSG5	-3.03439
PSG6	-3.65136
PSMD5-AS1	2.40162
PSTPIP2	2.30791
PTAFR	2.80475
PTCD1	2.05723
PTGER4	2.14901
PTGES	2.59535
PTGS1	5.52166
PTH2R	2.99945
PTK7	2.22777
PTP4A3	3.68682
PTPN1	2.79032
PTPN3	3.21217
PTPN6	3.17126
PTPRF	2.50616
PTPRS	2.08009
PTPRU	2.05319
PTPRZ1	-2.07536
PUF60	2.5092
PWAR6	2.92925
PXN	-2.03689
PYROXD2	2.61192
QPCTL	-2.31706
QSOX1	2.48079
R3HDML	-3.09965
RAB11FIP3	0.122651
RAB11FIP4	2.99393
RAB25	3.96461
RAB36	2.65534
RAB39B	2.07998
RAB3D	2.39351
RAB43	2.12218
RAB6B	2.45162
RAB8A	3.33857
RAD21-AS1	-2.9942
RAD51-AS1	-3.11732
RAE1	2.18656
RAI1	2.53158
RAI2	3.54684
RALGAPA1///RALGAPA1P1	-2.76719
RALGAPA2	2.10186
RALGPS1	3.28161
RALY-AS1	2.13456
RAP1GAP	3.36099
RAPGEF3	2.14461
RAPGEF5	3.25627
RARG	2.38831
RARRES3	2.15224
RASAL2	2.06514
RASEF	2.32624
RASGEF1A	4.05843
RASIP1	2.5088
RASSF2	2.1423
RASSF4	3.05269
RASSF5	2.27497
RASSF7	2.22194
RASSF9	3.27089
RBM38	2.09368
RBM46	-2.3573
RBM47	3.19119
RBP1	3.10858
RCSD1	2.51778
REC8	3.98386
RER1	2.01921
RERE	2.26987
RERG	2.02966
RET	2.1974
RETN	-2.01468
RFWD2	2.01976
RFX1	2.36275
RFX2	2.16318
RFX5	3.10988
RFX7	2.04119
RFXANK	2.46194
RGCC	3.14862
RGL2	2.473
RGL3	2.15522
RGS1	3.35283
RGS5	2.04434
RHAG	-2.14939
RHBDD1	2.14637
RHBDD2	2.21686
RHBDF2	2.25387
RHBDL2	2.95949
RHD	-2.2537
RHOBTB3	-2.02064
RHOF	3.15227
RHOT2	2.31902
RHOU	2.28333
RHPN2	2.28663
RIMKLA	-2.31575
RIMKLB	2.05516
RIMS1	-2.352
RIPK4	3.2126
RN7SKP23	-2.07725
RNASE1	2.9353
RNASE6	2.76436
RNASET2	2.62868
RNF135	2.2177
RNF157-AS1	2.40812
RNF207	2.47188
RNF31	2.30858
RNF39	2.5106
RNF41	2.10748
RNF43	2.63659
RNF44	2.30826
RNPC3	2.42899
RNU12	-2.83496
ROPN1B	-2.34427
ROPN1L	2.47584
ROR2	2.23964
RORB	-2.51406
RORC	2.81488
RPARP-AS1	2.71609
RPGR	2.07967
RPGRIP1L	2.49253
RPL13AP6	-2.49447
RPL17-C18orf32///C18orf32	-2.32367
RPL23AP53	-2.4319
RPL27A	2.04352
RPL31P11	-2.41216
RPL9P11	-2.47917
RPS24	-2.02949
RPS3	-2.09953
RPS6KA4	2.17184
RPS7P5	-2.06932
RRBP1	2.24394
RREB1	-2.41811
RRNAD1	2.17138
RSAD2	2.4708
RSPH3	2.04123
RTKN	2.45932
RTN1	2.11419
RTP4	2.03755
RUFY1	2.12208
RUNDC3B	-2.46635
RUNX3	3.05478
RUSC1	2.0167
RXRB	2.18086
RYR1	2.21627
S100A14	3.04769
S100A2	2.61887
S100Z	-2.01781
SALL2	2.98134
SAMD7	-2.8428
SAMSN1	3.00819
SAP30L	2.07206
SAR1B	2.38794
SART1	-2.80675
SASH3	3.26102
SBK1	2.4661
SCAF1	2.11922
SCARA3	2.65721
SCARA5	-2.12573
SCEL	2.73312
SCG3	-2.24815
SCGB1A1	2.76268
SCGB1D1	2.7326
SCGB1D2	4.2813
SCGB2A1	5.0684
[truncated: 608 more rows]
