# Supplementary material for: Integrated bioinformatic analysis identifies UBE2Q1 as a potential prognostic marker for high grade serous ovarian cancer
Source: BMC Cancer. 2021 Mar 4;21:220. doi: 10.1186/s12885-021-07928-z (PMC7934452; doi:10.1186/s12885-021-07928-z)
Supplement: Supplementary file 2 — Additional file 2: Supplementary file 2: Gene elements in each of the five differentially expressed gene clusters having similar expression patterns is depicted here. [file 12885_2021_7928_MOESM2_ESM.xlsx]

## Sheet: cluster C0
Probe_id	Cluster C0	Gene_bank	Gene_symbol/Unigene ID	Gene_title
100122150_TGI_at	0	DB343554	NA
100122226_TGI_at	0	NM_172194	OR4Q3	olfactory receptor family 4 subfamily Q member 3
100122429_TGI_at	0	NR_024236	C1orf140
100122502_TGI_at	0	DW439555	SNORD8/Hs.680078	small nucleolar RNA, C/D box 8
100122507_TGI_at	0	NM_144618	GABPB2	GA binding protein transcription factor beta subunit 2
100122559_TGI_at	0	AF070602	Hs.51649
100122641_TGI_at	0	BC051739	Hs.733597
100122753_TGI_at	0	AI791368	Hs.125298
100123329_TGI_at	0	AI022658	Hs.664373
100123535_TGI_at	0	AK021960	Hs.636818
100123687_TGI_at	0	NM_178433	LCE3B	late cornified envelope 3B
100123740_TGI_at	0	AK027226	Hs.202341
100123762_TGI_at	0	BC069277	Hs.660610
100124050_TGI_at	0	AJ459831	OR2H2	olfactory receptor family 2 subfamily H member 2
100124453_TGI_at	0	AL833480	LOC283911	uncharacterized LOC283911
100124813_TGI_at	0	U88965	ERC2-IT1	ERC2 intronic transcript 1
100124918_TGI_at	0	NM_024963	FBXL18	F-box and leucine rich repeat protein 18
100124938_TGI_at	0	BF837166	NA
100125105_TGI_at	0	NR_026715	RPL13AP6	ribosomal protein L13a pseudogene 6
100125132_TGI_at	0	AF090940	NA
100125282_TGI_at	0	AL050042	Hs.538604
100125363_TGI_at	0	BC067758	MRPL45P2	mitochondrial ribosomal protein L45 pseudogene 2
100125645_TGI_at	0	DQ786189	LOC642929	general transcription factor II, i pseudogene
100125808_TGI_at	0	BC070118	LOC101927339	uncharacterized LOC101927339
100125867_TGI_at	0	BF798796	NA
100125886_TGI_at	0	NM_012466	TSPAN16	tetraspanin 16
100126052_TGI_at	0	AA953676	NA
100126316_TGI_at	0	AF085859	Hs.684746
100126449_TGI_at	0	AX747756	NA
100126854_TGI_at	0	NM_139243	ADAD1	adenosine deaminase domain containing 1
100127041_TGI_at	0	BF351269	NA
100127077_TGI_at	0	NM_139073.3	SPATA3	spermatogenesis associated 3
100127203_TGI_at	0	AK021988	NA
100127329_TGI_at	0	NM_019016	KRT24	keratin 24
100127565_TGI_at	0	AF088003	Hs.684674
100127831_TGI_at	0	BC028844	Hs.711725
100127889_TGI_at	0	NM_017888	ACSM5	acyl-CoA synthetase medium-chain family member 5
100127942_TGI_at	0	AF086400	Hs.684689
100127971_TGI_at	0	NM_001030288	SPN	sialophorin
100128091_TGI_at	0	BC045572	LINC00691	long intergenic non-protein coding RNA 691
100128631_TGI_at	0	AF085827	Hs.621495
100128792_TGI_at	0	AF093016	Hs.612026
100128879_TGI_at	0	AF116619	NA
100128975_TGI_at	0	NM_020546	ADCY2	adenylate cyclase 2
100128976_TGI_at	0	AA018872	NA
100129006_TGI_at	0	AK058047	Hs.538614
100129343_TGI_at	0	NM_152462	SLC35G3	solute carrier family 35 member G3
100129381_TGI_at	0	R81400	NA
100129710_TGI_at	0	AK123446	GTF2IP20	general transcription factor IIi pseudogene 20
100129775_TGI_at	0	CB530052	Hs.661652
100129866_TGI_at	0	BC041482	Hs.434739
100130585_TGI_at	0	AK057822	Hs.693095
100130972_TGI_at	0	AK057489	Hs.542704
100131743_TGI_at	0	AA757156	NA
100132049_TGI_at	0	AL833544	Hs.683977
100132418_TGI_at	0	BX640722	CLEC19A	C-type lectin domain family 19 member A
100132649_TGI_at	0	AK129545	LOC100128563	uncharacterized LOC100128563
100132652_TGI_at	0	AK025363	Hs.677353
100132775_TGI_at	0	BC007589	LOC100133669	uncharacterized LOC100133669
100132800_TGI_at	0	BX482057	Hs.639704
100132848_TGI_at	0	BC031230	LOC255177	uncharacterized LOC255177
100133037_TGI_at	0	NM_001737	C9	complement component 9
100133182_TGI_at	0	AK055173	LOC158434	uncharacterized LOC158434
100133267_TGI_at	0	NM_182610	SAMD7	sterile alpha motif domain containing 7
100133302_TGI_at	0	NM_207445	C15orf54	chromosome 15 open reading frame 54
100133665_TGI_at	0	BI520265	Hs.736901
100133893_TGI_at	0	BX110797	Hs.657668
100134182_TGI_at	0	AK094403	NA
100134951_TGI_at	0	AK023440	Hs.658394
100134975_TGI_at	0	AK027193	Hs.677413
100135052_TGI_at	0	BC035399	LOC400620	uncharacterized LOC400620
100135239_TGI_at	0	NM_001077505	TAC4	tachykinin 4 (hemokinin)
100135325_TGI_at	0	F01177	NA
100135408_TGI_at	0	BC041890	LOC101928718	uncharacterized LOC101928718
100135478_TGI_at	0	AK000023	Hs.541622
100135516_TGI_at	0	AA677438	NA
100135607_TGI_at	0	AK055454	Hs.551287
100135668_TGI_at	0	AK021998	Hs.636861
100136120_TGI_at	0	NM_178431	LCE3A	late cornified envelope 3A
100136276_TGI_at	0	AF086272	Hs.384605
100136312_TGI_at	0	NM_020346	SLC17A6	solute carrier family 17 member 6
100136492_TGI_at	0	AK124496	Hs.640217
100136551_TGI_at	0	AF009307	Hs.651976
100137020_TGI_at	0	AI073577	LOC101927038	uncharacterized LOC101927038
100137077_TGI_at	0	BC040731	LINC00862	long intergenic non-protein coding RNA 862
100137085_TGI_at	0	AF038184	Hs.665706
100137290_TGI_at	0	AK026267	Hs.632607
100137565_TGI_at	0	BU753225	Hs.686006
100137761_TGI_at	0	BC025328	Hs.553192
100138201_TGI_at	0	AK024995	Hs.612892
100138244_TGI_at	0	AL137427	Hs.545091
100138849_TGI_at	0	AL117552	Hs.649716
100139135_TGI_at	0	BC037816	Hs.385502
100139290_TGI_at	0	NM_198695	KRTAP10-8	keratin associated protein 10-8
100139710_TGI_at	0	AK055878	Hs.655813
100139724_TGI_at	0	AF339821	Hs.684443
100139841_TGI_at	0	BX501418	NA
100139887_TGI_at	0	AK057338	KRBOX1-AS1	KRBOX1 antisense RNA 1
100140134_TGI_at	0	NM_001004484	OR13D1	olfactory receptor family 13 subfamily D member 1
100140413_TGI_at	0	BX648270	LOC100507460	uncharacterized LOC100507460
100140427_TGI_at	0	BM728391	NA
100140475_TGI_at	0	AK097877	BOLA2-SMG1P6	BOLA2-SMG1P6 readthrough
100140567_TGI_at	0	BC040843	Hs.434640
100141160_TGI_at	0	AK055155	NA
100141391_TGI_at	0	AK090843	EFCAB6-AS1	EFCAB6 antisense RNA 1
100141630_TGI_at	0	AK026249	Hs.677369
100141938_TGI_at	0	BG944179	SNORD8/Hs.680078	small nucleolar RNA, C/D box 8
100142669_TGI_at	0	AL050063	Hs.607838
100142796_TGI_at	0	AK023870	Hs.661071
100143475_TGI_at	0	BM718682	NA
100143618_TGI_at	0	AV646677	NA
100143640_TGI_at	0	BE149966	NA
100143688_TGI_at	0	NM_025248	SRCIN1	SRC kinase signaling inhibitor 1
100143872_TGI_at	0	BC066976	Hs.105268
100143932_TGI_at	0	AF116662	NA
100144428_TGI_at	0	AK094866	HIP1	huntingtin interacting protein 1
100144522_TGI_at	0	NR_120405	LOC400867	uncharacterized LOC400867
100144523_TGI_at	0	AV710065	NA
100144760_TGI_at	0	AF086007	Hs.684716
100144929_TGI_at	0	BC045738	LOC101927815	uncharacterized LOC101927815
100145033_TGI_at	0	NM_017986	SLC52A1	solute carrier family 52 member 1
100145038_TGI_at	0	AF147388	Hs.684621
100145115_TGI_at	0	AK125573	LOC400800	uncharacterized LOC400800
100145222_TGI_at	0	CB853333	NA
100145783_TGI_at	0	AF086001	Hs.684718
100146221_TGI_at	0	AF075103	Hs.684752
100146678_TGI_at	0	AJ277796	AKR7A2P1	aldo-keto reductase family 7 member A2 pseudogene 1
100146777_TGI_at	0	AK096079	TCEB3	transcription elongation factor B subunit 3
100146811_TGI_at	0	BF753001	NA
100147048_TGI_at	0	AK126661	RN7SKP23	RNA, 7SK small nuclear pseudogene 23
100147135_TGI_at	0	AK095019	LOC283045	uncharacterized LOC283045
100147192_TGI_at	0	AL442080	LOC101928288	uncharacterized LOC101928288
100147247_TGI_at	0	BC031882	LOC105378577	basic proline-rich protein-like
100147279_TGI_at	0	DQ473383	NA
100147559_TGI_at	0	AX746938	NA
100148049_TGI_at	0	AW963743	NA
100148222_TGI_at	0	AK125393	RAD51-AS1	RAD51 antisense RNA 1 (head to head)
100148770_TGI_at	0	AI732798	NA
100148955_TGI_at	0	AK127953	LOC100130157/Hs.729907	uncharacterized LOC100130157
100149018_TGI_at	0	BE670844	NA
100149773_TGI_at	0	T81900	NA
100149793_TGI_at	0	NM_172238	TFAP2D	transcription factor AP-2 delta
100149832_TGI_at	0	AA767053	Hs.352355
100149928_TGI_at	0	NM_001004734	OR14I1	olfactory receptor family 14 subfamily I member 1
100150081_TGI_at	0	AW241867	Hs.714557
100150182_TGI_at	0	AF090887	Hs.612030
100150347_TGI_at	0	BC090885	TMSB4XP1	thymosin beta 4, X-linked pseudogene 1
100150360_TGI_at	0	AK024602	Hs.711232
100150553_TGI_at	0	AK024879	Hs.677286
100150659_TGI_at	0	BC042673	LINC00550	long intergenic non-protein coding RNA 550
100150806_TGI_at	0	AK025172	NSF/Hs.431279	N-ethylmaleimide sensitive factor, vesicle fusing ATPase
100151361_TGI_at	0	BU619705	Hs.465442
100151592_TGI_at	0	AK127674	Hs.640121
100151738_TGI_at	0	AK054980	NA
100151873_TGI_at	0	M21191	ALDOAP2	aldolase, fructose-bisphosphate A pseudogene 2
100152097_TGI_at	0	AK000151	PBRM1/Hs.189920	polybromo 1
100152456_TGI_at	0	BX281604	C20orf187	chromosome 20 open reading frame 187
100153032_TGI_at	0	AI054258	Hs.310540
100153618_TGI_at	0	BC016798	Hs.382981
100153678_TGI_at	0	BX091388	Hs.659810
100153716_TGI_at	0	AK056919	Hs.675655
100154211_TGI_at	0	AL137435	Hs.552334
100154235_TGI_at	0	BC047077	LOC100506122	uncharacterized LOC100506122
100154269_TGI_at	0	AK056610	LOC101927431	uncharacterized LOC101927431
100154577_TGI_at	0	AK024712	Hs.660360
100155349_TGI_at	0	AK022298	Hs.671394
100155673_TGI_at	0	AJ609474.1	SNORA38	small nucleolar RNA, H/ACA box 38
100155761_TGI_at	0	AF116705	PDLIM5	PDZ and LIM domain 5
100156258_TGI_at	0	BC043405	Hs.664661
100157073_TGI_at	0	BC071656	SLC7A5P2	solute carrier family 7 member 5 pseudogene 2
100157323_TGI_at	0	AK026090	Hs.657459
100157357_TGI_at	0	NM_181619	KRTAP21-1	keratin associated protein 21-1
100157663_TGI_at	0	BC007266	Hs.542984
100158634_TGI_at	0	AI638285	NA
100158758_TGI_at	0	NM_178491	R3HDML	R3H domain containing like
100159452_TGI_at	0	AF147315	Hs.684626
100159713_TGI_at	0	AI123328	NA
100159968_TGI_at	0	BF875764	NA
100160047_TGI_at	0	BC045716	SDCBPP2	syndecan binding protein pseudogene 2
100160064_TGI_at	0	AK025044	Hs.612894
100160216_TGI_at	0	AK024536	Hs.612876
100160361_TGI_at	0	BC022395	Hs.617347
100160373_TGI_at	0	AK097631	LOC644669	ankyrin repeat domain 30B pseudogene
100160774_TGI_at	0	AK026402	Hs.649988
100161240_TGI_at	0	AL832767	LOC105370612	uncharacterized LOC105370612
100162373_TGI_at	0	AK021969	Hs.636859
100162861_TGI_at	0	AK024525	Hs.589082
100162876_TGI_at	0	AJ011593	Hs.589016
100162890_TGI_at	0	BC070396	Hs.308629
100162923_TGI_at	0	L14723	PSG10P	pregnancy specific beta-1-glycoprotein 10, pseudogene
100162979_TGI_at	0	NM_198691	KRTAP10-1	keratin associated protein 10-1
100300666_TGI_at	0	R65993	NA
100300715_TGI_at	0	AW444953	Hs.674489
100300969_TGI_at	0	NM_178153	DCX	doublecortin
100301371_TGI_at	0	NM_130390	TRIM34	tripartite motif containing 34
100301611_TGI_at	0	NM_030959	OR12D3	olfactory receptor family 12 subfamily D member 3
100302289_TGI_at	0	NM_014695	CCDC144A	coiled-coil domain containing 144A
100302889_TGI_at	0	NM_002782	PSG6	pregnancy specific beta-1-glycoprotein 6
100303511_TGI_at	0	NM_001004466	OR10H5	olfactory receptor family 10 subfamily H member 5
100303699_TGI_at	0	N39325	Hs.655897
100304703_TGI_at	0	DB344337	NA
100304799_TGI_at	0	DB123147	SYP-AS1/Hs.666661	SYP antisense RNA 1
100304837_TGI_at	0	DA879842	Hs.735922
100304987_TGI_at	0	DA260417	LOC100130503///ARPP21/Hs.475902	uncharacterized LOC100130503///cAMP regulated phosphoprotein 21
100306055_TGI_at	0	BX647790	MCF2L2	MCF.2 cell line derived transforming sequence-like 2
100306286_TGI_at	0	BX537490	TCOF1	treacle ribosome biogenesis factor 1
100306405_TGI_at	0	BX410022	MASP1/Hs.89983	mannan binding lectin serine peptidase 1
100306561_TGI_at	0	BX107768	LOC100506406	uncharacterized LOC100506406
100307018_TGI_at	0	BQ943890	NA
100307318_TGI_at	0	BQ024827	Hs.701416
100308408_TGI_at	0	BG191723	CYP2C9/Hs.282624	cytochrome P450 family 2 subfamily C member 9
100308981_TGI_at	0	BE138661	Hs.667741
100310468_TGI_at	0	AW844319	FAM76A/Hs.469359	family with sequence similarity 76 member A
100310639_TGI_at	0	AW182128	NA
100310684_TGI_at	0	AW079901	LOC105370473	uncharacterized LOC105370473
100310790_TGI_at	0	AV651099	NA
100310901_TGI_at	0	AL833963	ABCB9	ATP binding cassette subfamily B member 9
100311010_TGI_at	0	AL832331	XIRP2	xin actin binding repeat containing 2
100311212_TGI_at	0	AL359578	ZNF287	zinc finger protein 287
100311381_TGI_at	0	AL049283	LOC101929180	uncharacterized LOC101929180
100311827_TGI_at	0	AK092683	XIRP2	xin actin binding repeat containing 2
100312221_TGI_at	0	AK001151	Hs.675461
100312291_TGI_at	0	AJ310937	KLK3	kallikrein related peptidase 3
100313583_TGI_at	0	AB001328	SLC15A1	solute carrier family 15 member 1

## Sheet: cluster C1
Probe_id	Cluster C1	gene_bank	Gene_symbol/Unigene ID	Gene_title
100121681_TGI_at	1	BU740649	Hs.685876
100121732_TGI_at	1	NA	T86719
100127578_TGI_at	1	NM_153040	C15orf32	chromosome 15 open reading frame 32
100128054_TGI_at	1	NA	AK094875
100133557_TGI_at	1	NA	BE255535
100134250_TGI_at	1	BC043000	LOC339685	uncharacterized LOC339685
100135050_TGI_at	1	DB336756	SLC36A2/Hs.483877	solute carrier family 36 member 2
100137635_TGI_at	1	BX103299	Hs.131595
100138267_TGI_at	1	NA	FAM99A	family with sequence similarity 99 member A (non-protein coding)
100141734_TGI_at	1	BC067760	LOC407835	mitogen-activated protein kinase kinase 2 pseudogene
100143222_TGI_at	1	AJ011378	Hs.692917
100146123_TGI_at	1	BG576820	MIR5689HG	MIR5689 host gene
100154494_TGI_at	1	AK129489	Hs.640060
100155325_TGI_at	1	DW432846	Hs.730526
100155863_TGI_at	1	NM_016521	TFDP3	transcription factor Dp family member 3
100158088_TGI_at	1	BC049373	LINC00608	long intergenic non-protein coding RNA 608
100158354_TGI_at	1	AL137495	Hs.721713
100307285_TGI_at	1	NA	BQ130675

## Sheet: Cluster C2
Probe_id	Clusters	Gene_bank	Gene_symbol/Unigene ID	Gene_title
100140213_TGI_at	2	NM_172369	C1QC	complement C1q C chain
100144575_TGI_at	2	NM_000491	C1QB	complement C1q B chain
100145076_TGI_at	2	NM_005211	CSF1R	colony stimulating factor 1 receptor
100146335_TGI_at	2	AL575089	LAPTM5	lysosomal protein transmembrane 5
100147679_TGI_at	2	NM_018326	GIMAP4	GTPase, IMAP family member 4
100149957_TGI_at	2	NM_001039396	MPEG1	macrophage expressed 1
100151160_TGI_at	2	NM_001623	AIF1	allograft inflammatory factor 1
100157411_TGI_at	2	NM_004054	C3AR1	complement component 3a receptor 1
100160419_TGI_at	2	NM_004106	FCER1G	Fc fragment of IgE receptor Ig
100302768_TGI_at	2	NM_004054	C3AR1	complement component 3a receptor 1
100306456_TGI_at	2	BX364986	PECAM1	platelet and endothelial cell adhesion molecule 1
100307153_TGI_at	2	BQ576195	MS4A7	membrane spanning 4-domains A7

## Sheet: Cluster C3
Probe_id	Clusters	Gene_bank	Gene_symbol/Unigene ID	Gene_title
100131312_TGI_at	3	NM_000397	CYBB	cytochrome b-245 beta chain
100133742_TGI_at	3	NM_004946	DOCK2	dedicator of cytokinesis 2
100138798_TGI_at	3	NM_018990	SASH3	SAM and SH3 domain containing 3
100143776_TGI_at	3	NM_000632	ITGAM	integrin subunit alpha M
100145337_TGI_at	3	NM_005337	NCKAP1L	NCK associated protein 1 like
100147905_TGI_at	3	NM_019043	APBB1IP	amyloid beta precursor protein binding family B member 1 interacting protein
100157462_TGI_at	3	NM_032782	HAVCR2	hepatitis A virus cellular receptor 2
100159637_TGI_at	3	NM_005248	FGR	FGR proto-oncogene, Src family tyrosine kinase
100160421_TGI_at	3	NM_000616	CD4	CD4 molecule
100303004_TGI_at	3	NM_001558	IL10RA	interleukin 10 receptor subunit alpha
100304234_TGI_at	3	NM_001145808	ITGAM	integrin subunit alpha M

## Sheet: Cluster C4
Probe_id	Cluster C4	Gene_bank	Gene_symbol/Unigene ID	Gene_title
100122597_TGI_at	4	NM_001025205	AP2M1	adaptor related protein complex 2 mu 1 subunit
100125899_TGI_at	4	AL050068	GPR37L1	G protein-coupled receptor 37 like 1
100126311_TGI_at	4	NM_022492	TTC31	tetratricopeptide repeat domain 31
100127766_TGI_at	4	AY304473	WDR26	WD repeat domain 26
100128060_TGI_at	4	BC070158	UBE2Q1	ubiquitin conjugating enzyme E2 Q1
100133204_TGI_at	4	NM_003172	SURF1	surfeit 1
100133970_TGI_at	4	NM_030782	CLPTM1L	CLPTM1 like
100135321_TGI_at	4	NM_017883	WDR13	WD repeat domain 13
100136243_TGI_at	4	NM_018358	ABCF3	ATP binding cassette subfamily F member 3
100137728_TGI_at	4	NM_006701	TXNL4A	thioredoxin like 4A
100140146_TGI_at	4	NM_012432	SETDB1	SET domain bifurcated 1
100142162_TGI_at	4	NM_014657	TTI1	TELO2 interacting protein 1
100142814_TGI_at	4	NM_000122	ERCC3	ERCC excision repair 3, TFIIH core complex helicase subunit
100146782_TGI_at	4	NM_004228	CYTH2	cytohesin 2
100147033_TGI_at	4	NM_198551	MIA3	MIA family member 3, ER export factor
100148496_TGI_at	4	NM_003779	B4GALT3	beta-1,4-galactosyltransferase 3
100148565_TGI_at	4	NM_006044	HDAC6	histone deacetylase 6
100151562_TGI_at	4	NM_005234	NR2F6	nuclear receptor subfamily 2 group F member 6
100151778_TGI_at	4	NM_001521	GTF3C2	general transcription factor IIIC subunit 2
100154192_TGI_at	4	BC056681	TOP1	topoisomerase (DNA) I
100154799_TGI_at	4	NM_015306	USP24	ubiquitin specific peptidase 24
100155082_TGI_at	4	NM_032667	BSCL2	BSCL2, seipin lipid droplet biogenesis associated
100159808_TGI_at	4	NM_001003676	C11orf49	chromosome 11 open reading frame 49
100160885_TGI_at	4	NM_012218	ILF3	interleukin enhancer binding factor 3
100302561_TGI_at	4	NM_005997	VPS72	vacuolar protein sorting 72 homolog
100305704_TGI_at	4	CA503254	TTC31	tetratricopeptide repeat domain 31
100311318_TGI_at	4	AL117430	GORASP2	golgi reassembly stacking protein 2
100313156_TGI_at	4	AF157324	RER1	retention in endoplasmic reticulum sorting receptor 1
