# Supplementary material for: Integrated bioinformatic analysis identifies UBE2Q1 as a potential prognostic marker for high grade serous ovarian cancer
Source: BMC Cancer. 2021 Mar 4;21:220. doi: 10.1186/s12885-021-07928-z (PMC7934452; doi:10.1186/s12885-021-07928-z)
Supplement: Supplementary file 3 — Additional file 3: Supplementary file 3: Genes falling in the black, blue and cyan modules are represented here. [file 12885_2021_7928_MOESM3_ESM.xlsx]

## Sheet: Module genes
Black module genes	Blue module genes	Cyan Module Genes
TMEM176B	ZNRF3-AS1	ZNF117///ERV3-1
TMEM176A	TSPAN16	ZNF117
RNASE6	TBPL2	UBE2Q1
LAIR1	SRSF8	UBE2C
HLA-DQB2///HLA-DQB1	SLC22A9	TPX2
HLA-DQB1	POU4F2	STAB2
CSF1R	PHBP19	SDHAP2///SDHAP1
CD163	PCDHB19P	SDHAP1
C1QB	OR14I1	SCO2///TYMP
SASH3	OR13D1	EPCAM
MS4A6A	NSF	COL3A1
LAPTM5	MCF2L2	COL1A1
FCER1G	LOC644669	CLDN4
IL10RA	LOC642929	C1S
CD53	LOC285857	C1R
C3AR1	LOC101929719	B4GALT3
AIF1	LOC101927431	TBCD
C1QC	LOC100507140	SNX25
	LOC100130157
	LOC100128563
	LINC01192
	LINC00575
	LINC00550
	GABRR3
	GABRB1
	GABRA4
	EPHA3
	DNAH1
	CEACAM8
	CASC11
	C2orf61
	C15orf54
	AGBL1
	ADCY2
	SNX29
	SLC52A1
	SLC36A2
	SLC35G3
	OR4Q3
	MRPL45P2
	LOC400620
	LOC339166
	LOC284294
	LOC255177
	LOC105379186
	LOC105370612
	LOC101928361
	LINC01299
	GTF2IP20
	GADL1
	ERC2-IT1
	DCX
	CRYGA
	C9
	C20orf187
	TISP43
	TAC4
	SRCIN1
	RAD51-AS1
	QPCTL
	PSG6
	PDLIM5
	LOC400867
	LOC339685
	LOC105369167
	LOC101928288
	KREMEN1
	ARGFX
	SLC17A6
	OR12D3
	MYO15A
	LOC101928203
	LOC101927849
	LOC101927339
	LOC100506406
	LINC00691
	IGHV3-69-1///IGHV3OR16-7
	GABPB2
	DEFA5
	CCDC144A
	LCE3B
	KRTAP21-1
	KRTAP20-2
	KRBOX1-AS1
	C7orf69
	ATCAY
	LOC100506122
	XIRP2
	RPS3
	LOC101929180
	APOPT1
	SPN
	ALDOAP2
	LOC100129447
	LCE3A
	C1orf140
	LOC101928718
	KLK3
	KRTAP10-8
	KRTAP10-1
	KRTAP12-2
	TCOF1
	ABCB9
	SPATA3
	TMSB4XP1
	SNORA38
	SNORD8

## Sheet: GO-Black Module
Category	GO ID	Term	Genes	adj_pval
BP	GO:0019886	antigen processing and presentation of exogenous peptide antigen via MHC class II	HLA-DQB1, HLA-DQB2, FCER1G	0.390851
BP	GO:2001199	negative regulation of dendritic cell differentiation	TMEM176B, TMEM176A	0.293895
BP	GO:0045087	innate immune response	C1QB, FCER1G, C1QC, CSF1R	0.299412
BP	GO:0002504	antigen processing and presentation of peptide or polysaccharide antigen via MHC class II	HLA-DQB1, HLA-DQB2	0.446668
BP	GO:0032733	positive regulation of interleukin-10 production	FCER1G, SASH3	0.47305
BP	GO:0006911	phagocytosis, engulfment	AIF1, FCER1G	0.556345
BP	GO:0032760	positive regulation of tumor necrosis factor production	FCER1G, SASH3	0.60772
BP	GO:0006954	inflammatory response	C3AR1, AIF1, CSF1R	0.604023
BP	GO:0042102	positive regulation of T cell proliferation	AIF1, SASH3	0.60525
BP	GO:0006955	immune response	HLA-DQB1, HLA-DQB2, C1QC	0.592874
BP	GO:0060333	interferon-gamma-mediated signaling pathway	HLA-DQB1, HLA-DQB2	0.593521
BP	GO:0031295	T cell costimulation	HLA-DQB1, HLA-DQB2	0.596167
BP	GO:0006956	complement activation	C1QB, C1QC	0.606955
BP	GO:0006958	complement activation, classical pathway	C1QB, C1QC	0.627339
CC	GO:0030666	endocytic vesicle membrane	HLA-DQB1, HLA-DQB2, CD163	0.0640654
CC	GO:0016021	integral component of membrane	HLA-DQB1, HLA-DQB2, C3AR1, LAIR1, IL10RA, FCER1G, CD53, MS4A6A, TMEM176B, CSF1R, TMEM176A, CD163	0.0371547
CC	GO:0005887	integral component of plasma membrane	C3AR1, LAPTM5, FCER1G, CD53, CSF1R, CD163	0.0975836
CC	GO:0042613	MHC class II protein complex	HLA-DQB1, HLA-DQB2	0.181517
CC	GO:0005886	plasma membrane	HLA-DQB1, HLA-DQB2, C3AR1, LAIR1, IL10RA, FCER1G, CD53, CSF1R, CD163	0.163978
CC	GO:0005765	lysosomal membrane	HLA-DQB1, HLA-DQB2, LAPTM5	0.159622
CC	GO:0071556	integral component of lumenal side of endoplasmic reticulum membrane	HLA-DQB1, HLA-DQB2	0.140071
CC	GO:0030658	transport vesicle membrane	HLA-DQB1, HLA-DQB2	0.158916
CC	GO:0030669	clathrin-coated endocytic vesicle membrane	HLA-DQB1, HLA-DQB2	0.152948
CC	GO:0012507	ER to Golgi transport vesicle membrane	HLA-DQB1, HLA-DQB2	0.172654
CC	GO:0032588	trans-Golgi network membrane	HLA-DQB1, HLA-DQB2	0.240623
CC	GO:0005581	collagen trimer	C1QB, C1QC	0.244025
CC	GO:0009986	cell surface	FCER1G, CD53, CSF1R	0.245175
MF	GO:0032395	MHC class II receptor activity	HLA-DQB1, HLA-DQB2	0.26812
KEGG_PATHWAY	hsa05150	Staphylococcus aureus infection	HLA-DQB1, C3AR1, C1QB, C1QC	0.000610384
KEGG_PATHWAY	hsa04610	Complement and coagulation cascades	C3AR1, C1QB, C1QC	0.0385848
KEGG_PATHWAY	hsa05322	Systemic lupus erythematosus	HLA-DQB1, C1QB, C1QC	0.0922607
KEGG_PATHWAY	hsa05152	Tuberculosis	HLA-DQB1, IL10RA, FCER1G	0.117144
KEGG_PATHWAY	hsa05310	Asthma	HLA-DQB1, FCER1G	0.212381
KEGG_PATHWAY	hsa05020	Prion diseases	C1QB, C1QC	0.201918
KEGG_PATHWAY	hsa05133	Pertussis	C1QB, C1QC	0.348012

## Sheet: GO-Blue Module 
Category	GO ID	Term	Genes	adj_pval
BP	GO:1902476	chloride transmembrane transport	GABRR3, GABRA4, GABRB1	0.998226
BP	GO:0061001	regulation of dendritic spine morphogenesis	SRCIN1, PDLIM5	0.959101
BP	GO:0006811	ion transport	SLC36A2, SLC17A6, GABRB1	0.976836
BP	GO:0007214	gamma-aminobutyric acid signaling pathway	GABRR3, GABRA4	0.970328
BP	GO:0048675	axon extension	POU4F2, DCX	0.953581
BP	GO:0006810	transport	ATCAY, GABRA4, GABRB1, TCOF1	0.939604
CC	GO:1902711	GABA-A receptor complex	GABRR3, GABRA4, GABRB1	0.0906113
CC	GO:0030054	cell junction	ATCAY, GABRR3, SLC17A6, SRCIN1, GABRA4, XIRP2, GABRB1	0.0727626
CC	GO:0045211	postsynaptic membrane	GABRR3, SRCIN1, GABRA4, GABRB1, PDLIM5	0.0785307
CC	GO:0034707	chloride channel complex	GABRR3, GABRA4, GABRB1	0.158986
CC	GO:0005887	integral component of plasma membrane	SLC52A1, ADCY2, C9, SLC22A9, GABRA4, GABRB1, CEACAM8, TSPAN16, SPN, EPHA3	0.247758
CC	GO:0043005	neuron projection	ATCAY, SLC17A6, PDLIM5, DCX	0.334595
CC	GO:0045095	keratin filament	KRTAP10-1, KRTAP12-2, KRTAP10-8	0.319267
CC	GO:0030425	dendrite	ATCAY, ADCY2, SRCIN1, GABRB1	0.518047
CC	GO:0014069	postsynaptic density	SRCIN1, PDLIM5, NSF	0.595908
MF	GO:0004890	GABA-A receptor activity	GABRR3, GABRA4, GABRB1	0.120249
MF	GO:0005230	extracellular ligand-gated ion channel activity	GABRR3, GABRA4, GABRB1	0.175915
MF	GO:0019901	protein kinase binding	SRCIN1, DCX, NSF, RPS3	0.949547
KEGG_PATHWAY	hsa04727	GABAergic synapse	GABRR3, ADCY2, GABRA4, GABRB1, NSF	0.00559357
KEGG_PATHWAY	hsa04723	Retrograde endocannabinoid signaling	GABRR3, ADCY2, SLC17A6, GABRA4, GABRB1	0.00547394
KEGG_PATHWAY	hsa05033	Nicotine addiction	GABRR3, SLC17A6, GABRA4, GABRB1	0.00399991
KEGG_PATHWAY	hsa05032	Morphine addiction	GABRR3, ADCY2, GABRA4, GABRB1	0.0330984

## Sheet: GO-Cyan Module
Category	GO ID	Term	Genes	adj_pval
BP	GO:0010812	negative regulation of cell-substrate adhesion	TBCD, COL1A1	0.820431
BP	GO:0030199	collagen fibril organization	COL3A1, COL1A1	0.908699
BP	GO:0071230	cellular response to amino acid stimulus	COL3A1, COL1A1	0.853908
BP	GO:0030574	collagen catabolic process	COL3A1, COL1A1	0.859906
BP	GO:0006956	complement activation	C1R, C1S	0.882214
BP	GO:0006958	complement activation, classical pathway	C1R, C1S	0.868531
BP	GO:0030168	platelet activation	COL3A1, COL1A1	0.8675
CC	GO:0016328	lateral plasma membrane	EPCAM, CLDN4, TBCD	0.032639
CC	GO:0005923	bicellular tight junction	EPCAM, CLDN4, TBCD	0.0714774
CC	GO:0005581	collagen trimer	COL3A1, COL1A1	0.627415
MF	GO:0048407	platelet-derived growth factor binding	COL3A1, COL1A1	0.336889
MF	GO:0061631	ubiquitin conjugating enzyme activity	UBE2C, UBE2Q1	0.418309
MF	GO:0005201	extracellular matrix structural constituent	COL3A1, COL1A1	0.566326
MF	GO:0046872	metal ion binding	B4GALT3, COL3A1, COL1A1, C1S, ZNF117	0.619522
KEGG_PATHWAY	hsa05150	Staphylococcus aureus infection	C1R, C1S	0.765626
KEGG_PATHWAY	hsa04610	Complement and coagulation cascades	C1R, C1S	0.604634
KEGG_PATHWAY	hsa05133	Pertussis	C1R, C1S	0.48968
KEGG_PATHWAY	hsa04512	ECM-receptor interaction	COL3A1, COL1A1	0.443329
KEGG_PATHWAY	hsa04974	Protein digestion and absorption	COL3A1, COL1A1	0.377521
